# Supplementary material for: Identification of a TOP3A genetic variant as a novel biomarker for sensitivity to doxorubicin
Source: Front Pharmacol. 2026 May 13;17:1724882. doi: 10.3389/fphar.2026.1724882 (PMC13213166; doi:10.3389/fphar.2026.1724882)
Supplement: Supplementary file 1 [file Table2.xlsx]

## Sheet: TOP1
Polymorphic_Variants	MAF	Variants_MAF≥5%	Tagging_Variants_ForAssociationTesting	p-value_training-set	p-value_test-set
rs10485678	0.0655738	rs10485678
rs111934601	0.170968	rs111934601
rs112973106	0.170968	rs112973106	rs112973106	0.375206
rs113938402	0.0548387	rs113938402
rs113966375	0.0580645	rs113966375
rs114246274	0.0870968	rs114246274
rs11482205	0.125806	rs11482205	rs11482205	0.773461
rs11484204	0.13871	rs11484204
rs11696151	0.106452	rs11696151
rs11697710	0.0583333	rs11697710	rs11697710	0.0351095	0.687
rs11699577	0.105556	rs11699577
rs11700111	0.0677419	rs11700111
rs117757282	0.0580645	rs117757282
rs12625035	0.150273	rs12625035
rs140300642	0.170968	rs140300642
rs141275152	0.103226	rs141275152	rs141275152	0.3595
rs141611520	0.0870968	rs141611520
rs143030487	0.170968	rs143030487
rs146518011	0.151613	rs146518011	rs146518011	0.65436
rs150228091	0.170968	rs150228091
rs16989512	0.0580645	rs16989512
rs16989541	0.0580645	rs16989541
rs17178803	0.0846995	rs17178803
rs17179419	0.0833333	rs17179419
rs17263588	0.163934	rs17263588
rs17264110	0.161202	rs17264110
rs17264166	0.0870968	rs17264166
rs17264369	0.15847	rs17264369
rs1980456	0.458065	rs1980456
rs199648532	0.116129	rs199648532
rs1997833	0.278689	rs1997833
rs201189830	0.083871	rs201189830
rs201287119	0.1	rs201287119
rs2076574	0.153005	rs2076574
rs2076575	0.147541	rs2076575
rs2076576	0.148045	rs2076576
rs2223745	0.463889	rs2223745
rs2235362	0.144809	rs2235362
rs34282819	0.109677	rs34282819	rs34282819	0.170674
rs35128966	0.1	rs35128966	rs35128966	0.711111
rs35499835	0.119355	rs35499835
rs3764706	0.15	rs3764706
rs3764707	0.13871	rs3764707
rs41276996	0.0870968	rs41276996
rs4314052	0.117486	rs4314052	rs4314052	0.155001
rs4810309	0.454839	rs4810309	rs4810309	0.22879
rs4812482	0.13871	rs4812482
rs55688301	0.0677419	rs55688301
rs55859207	0.0516129	rs55859207	rs55859207	0.831131
rs56339484	0.141935	rs56339484
rs57772411	0.170968	rs57772411
rs6016505	0.431694	rs6016505	rs6016505	0.00494231	0.761
rs6016511	0.300546	rs6016511	rs6016511	0.276118
rs6029526	0.463889	rs6029526
rs6029549	0.466667	rs6029549
rs6065311	0.464286	rs6065311
rs6065312	0.170968	rs6065312
rs6072249	0.461749	rs6072249
rs6072262	0.170968	rs6072262
rs6072263	0.464481	rs6072263
rs6072268	0.163934	rs6072268
rs6072269	0.163934	rs6072269
rs6072275	0.163889	rs6072275
rs6072279	0.467213	rs6072279
rs6093428	0.075	rs6093428
rs6093431	0.075419	rs6093431
rs6102287	0.458065	rs6102287
rs6124309	0.15	rs6124309
rs6124312	0.125806	rs6124312
rs6124313	0.145161	rs6124313
rs6124314	0.144444	rs6124314
rs6124315	0.458065	rs6124315
rs6124317	0.183871	rs6124317
rs61267471	0.141935	rs61267471
rs6129730	0.13871	rs6129730
rs6129731	0.297814	rs6129731
rs6129733	0.225806	rs6129733	rs6129733	0.775892
rs6129734	0.120219	rs6129734
rs6129739	0.125806	rs6129739
rs6129742	0.126404	rs6129742
rs6129744	0.125683	rs6129744
rs6129750	0.142077	rs6129750
rs6129752	0.183871	rs6129752	rs6129752	0.571922
rs6129753	0.183871	rs6129753
rs6129758	0.122951	rs6129758
rs6129760	0.303279	rs6129760
rs62209454	0.290323	rs62209454	rs62209454	0.078065
rs72279041	0.0806452	rs72279041	rs72279041	0.0564156
rs7261376	0.145161	rs7261376
rs7261519	0.0580645	rs7261519
rs7270832	0.145161	rs7270832
rs73121283	0.103226	rs73121283
rs73121296	0.0677419	rs73121296	rs73121296	0.109196
rs73257891	0.170968	rs73257891
rs73259872	0.170968	rs73259872
rs73259882	0.170968	rs73259882
rs73261805	0.170968	rs73261805
rs73611258	0.13871	rs73611258
rs74273526	0.0580645	rs74273526
rs74787454	0.0870968	rs74787454
rs74815643	0.170968	rs74815643
rs74907857	0.0870968	rs74907857
rs75156662	0.0870968	rs75156662
rs75354403	0.0580645	rs75354403
rs75762760	0.174194	rs75762760
rs75939420	0.0870968	rs75939420	rs75939420	0.832533
rs75995933	0.0870968	rs75995933
rs76162575	0.170968	rs76162575
rs76212001	0.083871	rs76212001
rs76474714	0.0903226	rs76474714	rs76474714	0.954708
rs76507070	0.083871	rs76507070
rs76509852	0.0870968	rs76509852
rs76629761	0.0677419	rs76629761	rs76629761	0.651939
rs77195550	0.0870968	rs77195550
rs77306281	0.0870968	rs77306281
rs77469808	0.0870968	rs77469808
rs78221809	0.0870968	rs78221809
rs78317467	0.0870968	rs78317467
rs78668007	0.145161	rs78668007	rs78668007	0.754116
rs78698483	0.0870968	rs78698483
rs79296143	0.0580645	rs79296143	rs79296143	0.466901
rs79611331	0.0870968	rs79611331
rs79839855	0.0870968	rs79839855
rs80242414	0.0516129	rs80242414
rs8116696	0.0833333	rs8116696
rs8116803	0.0874317	rs8116803
rs8122094	0.251366	rs8122094	rs8122094	0.571643
rs8124620	0.0655738	rs8124620
rs75534547	0.0483871
rs75709949	0.0451613
rs80125103	0.0451613
rs117946824	0.0451613
rs76164234	0.0387097
rs118161407	0.0354839
rs117552329	0.0354839
rs4142396	0.0333333
rs78046442	0.0322581
rs8117097	0.0322581
rs1546915	0.0300546
rs75018144	0.0290323
rs116882347	0.0290323
rs74528219	0.0290323
rs118021492	0.0290323
rs202184812	0.0290323
rs147152064	0.0290323
rs138263786	0.0290323
rs192859502	0.0258065
rs191636746	0.0258065
rs200727147	0.0258065
rs79232531	0.0258065
rs4142394	0.0245902
rs2066906	0.0245902
rs117757029	0.0225806
rs117273650	0.0225806
rs144133610	0.0225806
rs201329260	0.0225806
rs12624329	0.0194444
rs79866880	0.0193548
rs140422911	0.0193548
rs188894686	0.0193548
rs34984558	0.0193548
rs146540773	0.0193548
rs144920779	0.0193548
rs75338731	0.0193548
rs79956094	0.0193548
rs139618039	0.0193548
rs17263616	0.0163934
rs118037422	0.016129
rs76937450	0.016129
rs74657584	0.016129
rs34477828	0.016129
rs145264345	0.016129
rs138961589	0.016129
rs36062059	0.016129
rs34780300	0.016129
rs183191678	0.016129
rs78862628	0.016129
rs138221599	0.016129
rs17178365	0.0138889
rs190094116	0.0129032
rs144631297	0.0129032
rs181566625	0.0129032
rs117756447	0.0129032
rs147685904	0.0129032
rs76184910	0.0129032
rs80225838	0.0129032
rs117881199	0.0129032
rs80018692	0.0129032
rs79779579	0.0129032
rs60382681	0.0129032
rs187563937	0.0129032
rs150948603	0.0129032
rs76942734	0.0129032
rs138303914	0.00967742
rs149548206	0.00967742
rs200262390	0.00967742
rs147714959	0.00967742
rs189607297	0.00967742
rs73121286	0.00967742
rs138970056	0.00967742
rs200111693	0.00967742
rs111990613	0.00967742
rs142254244	0.00967742
rs188339128	0.00967742
rs111915122	0.00967742
rs188495630	0.00967742
rs190262716	0.00967742
rs111977522	0.00967742
rs200385566	0.00967742
rs61756255	0.00967742
rs200253743	0.00967742
rs181755655	0.00967742
rs117039673	0.00967742
rs184537135	0.00967742
rs182939844	0.00967742
rs41303931	0.00967742
rs73121300	0.00967742
rs6029542	0.00961538
rs116965361	0.00645161
rs141914582	0.00645161
rs192304028	0.00645161
rs190743746	0.00645161
rs188989724	0.00645161
rs202048982	0.00645161
rs148050960	0.00645161
rs182969295	0.00645161
rs113497217	0.00645161
rs138033421	0.00645161
rs115184719	0.00645161
rs188256663	0.00645161
rs187275854	0.00645161
rs111460725	0.00645161
rs148653705	0.00645161
rs188896693	0.00645161
rs141475458	0.00645161
rs138997614	0.00645161
rs143325154	0.00645161
rs185150090	0.00645161
rs116850126	0.00645161
rs190554795	0.00645161
rs4142395	0.00645161
rs189880374	0.00645161
rs184086376	0.00645161
rs80033519	0.00645161
rs79150624	0.00645161
rs192471149	0.00645161
rs200366420	0.00645161
rs190698102	0.00645161
rs78844673	0.00645161
rs189714913	0.00645161
rs6129757	0.00531915
rs191790924	0.00322581
rs145302922	0.00322581
rs140529767	0.00322581
rs182240943	0.00322581
rs193067433	0.00322581
rs185715151	0.00322581
rs73909126	0.00322581
rs189148995	0.00322581
rs193031268	0.00322581
rs150944735	0.00322581
rs183710027	0.00322581
rs149179697	0.00322581
rs186058821	0.00322581
rs188913123	0.00322581
rs147464770	0.00322581
rs143959321	0.00322581
rs193296431	0.00322581
rs140214366	0.00322581
rs189050028	0.00322581
rs147059689	0.00322581
rs187822208	0.00322581
rs139118955	0.00322581
rs181919647	0.00322581
rs138697804	0.00322581
rs116981192	0.00322581
rs182236633	0.00322581
rs184154646	0.00322581
rs192420289	0.00322581
rs181300569	0.00322581
rs117070474	0.00322581
rs139869962	0.00322581
rs184370181	0.00322581
rs184217939	0.00322581
rs35905808	0.00322581
rs146078081	0.00322581
rs112382173	0.00322581
rs144702952	0.00322581
rs190117650	0.00322581
rs139683847	0.00322581
rs150111997	0.00322581
rs116818559	0.00322581
rs193021765	0.00322581
rs191922813	0.00322581
rs149554123	0.00322581
rs185563032	0.00322581
rs201548745	0.00322581
rs147258746	0.00322581
rs187223602	0.00322581
rs181594601	0.00322581
rs142971096	0.00322581
rs187350426	0.00322581
rs139823509	0.00322581
rs117899892	0.00322581
rs61756256	0.00322581
rs76350473	0.00322581
rs150381407	0.00322581
rs192951100	0.00322581
rs190519357	0.00322581
rs73259884	0.00322581
rs149141932	0.00322581
rs149017649	0.00322581
rs150327837	0.00322581
rs6102275	0.00322581
rs188547398	0.00322581
rs201963866	0.00322581
rs183050658	0.00322581
rs183216146	0.00322581
rs192300282	0.00322581
rs146938121	0.00322581
rs139641064	0.00322581
rs148706010	0.00322581
rs75427724	0.00322581
rs76170649	0.00322581
rs201871994	0.00322581
rs75574424	0.00322581
rs149674737	0.00322581
rs148651042	0.00322581
rs41276998	0.00322581
rs117916204	0.00322581
rs147051331	0.00322581
rs138318071	0.00322581
rs187273437	0.00322581
rs146415404	0.00322581
rs191800670	0.00322581
rs13037857	0.00282486
rs2294975	0.00277778

## Sheet: TOP2A
Polymorphic_Variants	MAF	Variants_MAF≥5%	Tagging_Variants_ForAssociationTesting	p-value_training-set	p-value_test-set
rs477671	0.451613	rs477671	rs477671	0.539537
rs13695	0.286885	rs13695	rs13695	0.0131203	0.85
rs520630	0.283871	rs520630	rs520630	0.123379
rs2920392	0.196774	rs2920392
rs525812	0.191011	rs525812
rs532299	0.187097	rs532299
rs505633	0.187097	rs505633
rs2715555	0.177596	rs2715555	rs2715555	0.0142652	0.469
rs474510	0.174194	rs474510
rs2715557	0.170968	rs2715557
rs558068	0.16573	rs558068	rs558068	0.639926
rs477220	0.163934	rs477220
rs471692	0.163934	rs471692
rs2586112	0.163934	rs2586112
rs77107066	0.119355	rs77107066	rs77107066	0.570061
rs16965741	0.0944444	rs16965741	rs16965741	0.141708
rs190471737	0.0741935	rs190471737	rs190471737	0.00860075	0.481
rs112199584	0.0483871
rs74496325	0.0483871
rs148847171	0.0387097
rs17680289	0.0300546
rs116946865	0.0290323
rs148497367	0.0258065
rs111975659	0.0258065
rs16965778	0.0251397
rs16965774	0.025
rs2012667	0.025
rs11540720	0.0245902
rs34300454	0.0245902
rs16965748	0.0245902
rs17680410	0.0245902
rs28362320	0.0245902
rs149530458	0.0225806
rs147365530	0.0225806
rs148423206	0.0225806
rs77924872	0.0225806
rs139056940	0.0225806
rs76135118	0.0225806
rs34270904	0.0225806
rs140144680	0.0225806
rs147817882	0.0225806
rs112365494	0.0225806
rs200417552	0.0225806
rs77835319	0.0225806
rs62066562	0.0225806
rs28362321	0.0225806
rs35730982	0.0225806
rs74338550	0.0225806
rs181597905	0.0225806
rs200680545	0.0225806
rs76819265	0.0225806
rs17680507	0.0225806
rs78016783	0.0225806
rs114204036	0.0225806
rs150645425	0.0225806
rs114621747	0.0225806
rs77090847	0.0225806
rs17680624	0.0225806
rs139439156	0.0225806
rs146639066	0.0193548
rs77575715	0.0193548
rs76884315	0.0193548
rs111645192	0.016129
rs187802481	0.0129032
rs140672916	0.0129032
rs183376697	0.0129032
rs28742572	0.0129032
rs17618397	0.0111111
rs111456793	0.00967742
rs188632452	0.00967742
rs138835434	0.00967742
rs184007814	0.00967742
rs112379669	0.00967742
rs139349292	0.00967742
rs72819616	0.00967742
rs190926249	0.00645161
rs116994549	0.00645161
rs146118252	0.00645161
rs143022726	0.00645161
rs181598262	0.00645161
rs183106956	0.00645161
rs34370875	0.00645161
rs145423686	0.00645161
rs139400493	0.00645161
rs182035923	0.00322581
rs148951241	0.00322581
rs147349486	0.00322581
rs143961301	0.00322581
rs187058948	0.00322581
rs180671657	0.00322581
rs138867020	0.00322581
rs191598065	0.00322581
rs182551266	0.00322581
rs1804537	0.00322581
rs183766786	0.00322581
rs201752684	0.00322581
rs61732514	0.00322581
rs150892006	0.00322581
rs144224326	0.00322581
rs201495279	0.00322581
rs137937559	0.00322581
rs181370946	0.00322581

## Sheet: TOP2B
Polymorphic_Variants	MAF	Variants_MAF≥5%	Tagging_Variants_ForAssociationTesting	p-value_training-set	p-value_test-set
rs9833930	0.487097	rs9833930	rs9833930	0.736267
rs35219452	0.322581	rs35219452	rs35219452	0.768327
rs200760106	0.290323	rs200760106
rs4594587	0.290323	rs4594587
rs59134881	0.290323	rs59134881
rs73054065	0.290323	rs73054065
rs73054068	0.290323	rs73054068
rs4256092	0.287097	rs4256092
rs56992000	0.287097	rs56992000
rs58182478	0.287097	rs58182478
rs6786418	0.287097	rs6786418	rs6786418	0.642113
rs10510570	0.286111	rs10510570
rs6789234	0.286111	rs6789234
rs10433573	0.284153	rs10433573
rs2278480	0.284153	rs2278480
rs66670641	0.283871	rs66670641
rs67654415	0.283871	rs67654415
rs73054061	0.283871	rs73054061
rs12631825	0.281421	rs12631825
rs12632577	0.281421	rs12632577
rs1881708	0.281421	rs1881708
rs6774124	0.281421	rs6774124
rs60776954	0.280645	rs60776954
rs7638216	0.280556	rs7638216
rs2293785	0.28022	rs2293785
rs6798792	0.279006	rs6798792
rs1344827	0.278689	rs1344827
rs17016894	0.278689	rs17016894
rs11129201	0.267742	rs11129201
rs112935731	0.267742	rs112935731
rs2364586	0.267742	rs2364586
rs28578771	0.267742	rs28578771
rs34403040	0.267742	rs34403040
rs3736601	0.267742	rs3736601
rs3736603	0.267742	rs3736603
rs57691873	0.267742	rs57691873
rs60422476	0.267742	rs60422476
rs61001240	0.267742	rs61001240
rs6768377	0.267742	rs6768377
rs6786520	0.267742	rs6786520	rs6786520	0.792169
rs7645628	0.267241	rs7645628
rs3736605	0.264516	rs3736605
rs73051964	0.264516	rs73051964
rs11709485	0.262295	rs11709485
rs1369602	0.262295	rs1369602
rs1881707	0.262295	rs1881707
rs3736602	0.262295	rs3736602
rs726999	0.262295	rs726999
rs9637524	0.262295	rs9637524
rs113804922	0.26129	rs113804922
rs3885774	0.258523	rs3885774
rs11712723	0.258242	rs11712723
rs5847367	0.251613	rs5847367
rs2364587	0.244444	rs2364587
rs3832215	0.23871	rs3832215	rs3832215	0.794244
rs1001647	0.215847	rs1001647
rs3806631	0.206452	rs3806631
rs3736604	0.2	rs3736604	rs3736604	0.734742
rs60962207	0.193548	rs60962207
rs78134494	0.193548	rs78134494
rs73051949	0.190323	rs73051949
rs73051993	0.190323	rs73051993
rs1369600	0.187097	rs1369600
rs1435700	0.187097	rs1435700
rs2164359	0.187097	rs2164359
rs28742571	0.187097	rs28742571	rs28742571	0.381502
rs3806630	0.187097	rs3806630
rs73051968	0.187097	rs73051968
rs73051998	0.187097	rs73051998
rs73054063	0.187097	rs73054063
rs1435699	0.186111	rs1435699
rs2067120	0.185792	rs2067120
rs2293787	0.185792	rs2293787
rs1369601	0.185393	rs1369601
rs3773427	0.183871	rs3773427
rs17527352	0.18306	rs17527352
rs4681030	0.180645	rs4681030
rs73054084	0.180645	rs73054084
rs201705451	0.177419	rs201705451
rs73051956	0.141935	rs73051956	rs73051956	0.656914
rs55978087	0.112903	rs55978087	rs55978087	0.705745
rs199852892	0.1	rs199852892	rs199852892	0.393327
rs73051950	0.0967742	rs73051950	rs73051950	0.603329
rs73155377	0.0967742	rs73155377	rs73155377	0.0788384
rs1561033	0.0956284	rs1561033	rs1561033	0.630531
rs2037860	0.0956284	rs2037860
rs6769462	0.0956284	rs6769462
rs6799331	0.0956284	rs6799331
rs114066135	0.0870968	rs114066135
rs115802056	0.0870968	rs115802056
rs141741074	0.0806452	rs141741074
rs11920403	0.0782123	rs11920403
rs10865804	0.0774194	rs10865804
rs12631947	0.0774194	rs12631947
rs145134923	0.0774194	rs145134923
rs73153326	0.0774194	rs73153326
rs73153327	0.0774194	rs73153327
rs73153340	0.0774194	rs73153340
rs73153357	0.0774194	rs73153357
rs77866305	0.0774194	rs77866305	rs77866305	0.983563
rs7621736	0.0767045	rs7621736
rs1058378	0.0765027	rs1058378
rs11705878	0.0765027	rs11705878
rs2293786	0.0765027	rs2293786
rs7624894	0.0765027	rs7624894
rs12636216	0.0758427	rs12636216
rs11129202	0.075419	rs11129202
rs58660453	0.0741935	rs58660453
rs11926666	0.0722222	rs11926666
rs11917359	0.0714286	rs11917359
rs113876363	0.0709677	rs113876363
rs146130461	0.0709677	rs146130461	rs146130461	0.579003
rs56768937	0.0580645	rs56768937
rs57802029	0.0516129	rs57802029	rs57802029	0.632222
rs58909942	0.0516129	rs58909942	rs58909942	0.994757
rs79735754	0.0516129	rs79735754	rs79735754	0.0883362
rs11548723	0.0483871
rs56234987	0.0483871
rs76490431	0.0483871
rs202175785	0.0483871
rs145225339	0.0483871
rs201142333	0.0451613
rs59264893	0.0451613
rs188493041	0.0451613
rs60189464	0.0451613
rs35671868	0.0258065
rs188797466	0.0258065
rs140783350	0.0258065
rs61739570	0.0225806
rs41285071	0.0225806
rs192217983	0.0225806
rs199691062	0.0193548
rs146634607	0.0193548
rs114592386	0.0193548
rs41285073	0.0193548
rs114803984	0.0193548
rs75183719	0.0193548
rs116710924	0.0193548
rs45438599	0.0193548
rs41285075	0.0193548
rs77401651	0.0193548
rs182205749	0.0193548
rs77106896	0.0193548
rs114048561	0.0193548
rs79164791	0.0193548
rs78586427	0.0193548
rs75632476	0.0193548
rs114226245	0.0193548
rs183918636	0.0193548
rs188865520	0.0193548
rs79826970	0.0193548
rs76092462	0.0193548
rs185762382	0.0193548
rs74876478	0.0193548
rs76908878	0.0193548
rs76636250	0.0193548
rs116164983	0.0193548
rs78452081	0.0193548
rs77387125	0.0193548
rs185481947	0.0193548
rs62235708	0.0193548
rs115830979	0.0193548
rs145455403	0.0193548
rs114485572	0.0193548
rs79017428	0.0193548
rs75917162	0.0193548
rs76544011	0.0193548
rs78140800	0.0193548
rs141896036	0.0193548
rs141239374	0.016129
rs184734048	0.016129
rs142031141	0.016129
rs114032289	0.016129
rs184724892	0.0129032
rs116455423	0.0129032
rs181932882	0.0129032
rs115603493	0.00967742
rs141345122	0.00967742
rs116124764	0.00967742
rs142149942	0.00967742
rs143747357	0.00967742
rs77757571	0.00967742
rs17016886	0.00967742
rs140459910	0.00967742
rs184738027	0.00967742
rs141162568	0.00967742
rs76717934	0.00967742
rs115592678	0.00967742
rs116199914	0.00645161
rs67139569	0.00645161
rs149813531	0.00645161
rs148787451	0.00645161
rs181931488	0.00645161
rs200157789	0.00645161
rs192198716	0.00645161
rs184031660	0.00645161
rs200930765	0.00645161
rs143078522	0.00645161
rs147196104	0.00645161
rs139312178	0.00645161
rs186380799	0.00645161
rs185438498	0.00645161
rs115978045	0.00645161
rs139036590	0.00645161
rs141437200	0.00645161
rs192055469	0.00645161
rs143212453	0.00645161
rs185913035	0.00645161
rs183912958	0.00322581
rs140723306	0.00322581
rs149456094	0.00322581
rs186028380	0.00322581
rs150640333	0.00322581
rs200244003	0.00322581
rs201349875	0.00322581
rs187350468	0.00322581
rs188208072	0.00322581
rs181482666	0.00322581
rs185324205	0.00322581
rs146330122	0.00322581
rs186583055	0.00322581
rs147298417	0.00322581
rs142468076	0.00322581
rs187726041	0.00322581
rs202045855	0.00322581
rs182189233	0.00322581
rs149678640	0.00322581
rs184190202	0.00322581
rs142039725	0.00322581
rs180834908	0.00322581
rs115130007	0.00322581
rs184777998	0.00322581
rs184588084	0.00322581
rs189423892	0.00322581
rs184487896	0.00322581
rs201983112	0.00322581
rs149011116	0.00322581
rs188060597	0.00322581
rs114928051	0.00322581
rs180810096	0.00322581
rs200264356	0.00322581
rs149919762	0.00322581
rs142840500	0.00322581
rs187261434	0.00322581
rs190632927	0.00322581
rs201068828	0.00322581
rs188814150	0.00322581
rs145207205	0.00322581
rs143887840	0.00322581
rs192753054	0.00322581
rs189059072	0.00322581
rs149198351	0.00322581
rs184656638	0.00322581
rs148073629	0.00322581
rs189548309	0.00322581
rs190773911	0.00322581
rs181628340	0.00322581
rs190264988	0.00322581
rs187721878	0.00322581
rs192399020	0.00322581
rs148295309	0.00322581
rs191205059	0.00322581

## Sheet: TOP3A
Polymorphic_Variants	MAF	Variants_MAF≥5%	Tagging_Variants_ForAssociationTesting	p-value_training-set	p-value_test-set
rs1981503385	0.496774	rs1981503385	rs1981503385	0.334933
rs8076336	0.463158	rs8076336
rs7207666	0.448387	rs7207666
rs7219628	0.448387	rs7219628
rs76407081	0.448387	rs76407081
rs8066387	0.448387	rs8066387
rs4925159	0.448087	rs4925159
rs28880370	0.43871	rs28880370
rs7221807	0.43871	rs7221807	rs7221807	0.0124583	0.676
rs111503533	0.409677	rs111503533	rs111503533	0.157782
rs71372276	0.393548	rs71372276	rs71372276	0.0836056
rs7210790	0.351613	rs7210790	rs7210790	0.0899619
rs2273030	0.338983	rs2273030
rs3829583	0.333333	rs3829583
rs4924845	0.333333	rs4924845
rs4925160	0.333333	rs4925160
rs8071231	0.333333	rs8071231
rs11868259	0.332258	rs11868259
rs4925162	0.332258	rs4925162
rs4925163	0.332258	rs4925163
rs4925169	0.332258	rs4925169
rs7223122	0.332258	rs7223122
rs7207123	0.330601	rs7207123	rs7207123	0.480498
rs8080966	0.327869	rs8080966
rs12949078	0.325806	rs12949078
rs2386458	0.325806	rs2386458
rs3794771	0.325806	rs3794771
rs4925167	0.325806	rs4925167
rs66903818	0.325806	rs66903818
rs8068854	0.325806	rs8068854
rs9898631	0.325806	rs9898631
rs12945597	0.325137	rs12945597
rs12936652	0.325	rs12936652
rs6502644	0.325	rs6502644
rs941451	0.325	rs941451
rs12936769	0.322581	rs12936769
rs12939259	0.322581	rs12939259
rs12939357	0.322581	rs12939357
rs12946058	0.322581	rs12946058
rs12949983	0.322581	rs12949983
rs1563633	0.322581	rs1563633
rs2230154	0.322581	rs2230154
rs2386456	0.322581	rs2386456
rs2386457	0.322581	rs2386457
rs2746023	0.322581	rs2746023
rs28419113	0.322581	rs28419113
rs3215557	0.322581	rs3215557
rs3764405	0.322581	rs3764405
rs4924842	0.322581	rs4924842
rs1563631	0.322404	rs1563631
rs7215839	0.322404	rs7215839
rs150997020	0.316129	rs150997020
rs4924843	0.316129	rs4924843
rs58215032	0.309677	rs58215032
rs8076253	0.296774	rs8076253	rs8076253	0.0441929
rs8068602	0.293548	rs8068602
rs57665464	0.290323	rs57665464
rs12946752	0.289617	rs12946752
rs1563632	0.289617	rs1563632
rs1563634	0.289617	rs1563634
rs7225932	0.284153	rs7225932
rs4632181	0.280899	rs4632181
rs6502643	0.277778	rs6502643
rs2605144	0.277419	rs2605144
rs2605145	0.277419	rs2605145
rs3764404	0.277419	rs3764404
rs4924846	0.277419	rs4924846
rs4925166	0.277419	rs4925166
rs7212104	0.277419	rs7212104
rs11869952	0.274194	rs11869952
rs62072507	0.274194	rs62072507
rs62072509	0.274194	rs62072509	rs62072509	0.146716
rs62072511	0.274194	rs62072511
rs62072515	0.274194	rs62072515
rs62072537	0.274194	rs62072537
rs8081042	0.274194	rs8081042
rs8081155	0.274194	rs8081155
rs8081343	0.274194	rs8081343
rs3817992	0.265193	rs3817992
rs12449313	0.262295	rs12449313
rs2294913	0.262295	rs2294913
rs3829956	0.262295	rs3829956
rs1925	0.258333	rs1925
rs16961114	0.254286	rs16961114
rs77697889	0.177419	rs77697889	rs77697889	0.047555	0.282
rs138525725	0.125806	rs138525725
rs142280600	0.125806	rs142280600
rs4925157	0.122951	rs4925157
rs11555081	0.122222	rs11555081
rs2294914	0.120219	rs2294914
rs58042962	0.119355	rs58042962
rs3088175	0.117486	rs3088175
rs112192098	0.116129	rs112192098
rs12601400	0.116129	rs12601400	rs12601400	0.130612
rs17732686	0.116129	rs17732686
rs17805907	0.116129	rs17805907
rs55793748	0.116129	rs55793748
rs55940735	0.116129	rs55940735
rs56230317	0.116129	rs56230317
rs56360702	0.116129	rs56360702
rs57476545	0.116129	rs57476545
rs60435159	0.116129	rs60435159
rs71841129	0.116129	rs71841129
rs72337265	0.116129	rs72337265
rs73289931	0.116129	rs73289931
rs73289935	0.116129	rs73289935
rs73289939	0.116129	rs73289939
rs73289960	0.116129	rs73289960
rs200534734	0.112903	rs200534734
rs113270903	0.103226	rs113270903	rs113270903	0.028028	0.0007
rs71367441	0.083871	rs71367441	rs71367441	0.640791
rs113327638	0.0709677	rs113327638
rs79495575	0.0709677	rs79495575	rs79495575	0.498498
rs34824853	0.0580645	rs34824853	rs34824853	0.48222
rs71367439	0.0516129	rs71367439	rs71367439	0.720884
rs118093840	0.0451613
rs200849912	0.0451613
rs184296202	0.0451613
rs79815030	0.0387097
rs78389399	0.0387097
rs139268650	0.0322581
rs117733061	0.0322581
rs118091870	0.0322581
rs76300532	0.0322581
rs181431338	0.0258065
rs111692198	0.0225806
rs75900542	0.0225806
rs151232791	0.0193548
rs183679674	0.016129
rs79875842	0.016129
rs143288790	0.0129032
rs201371298	0.0129032
rs62072514	0.0129032
rs199649075	0.0129032
rs11654984	0.0102041
rs118106189	0.00967742
rs117810073	0.00967742
rs186077067	0.00967742
rs200353875	0.00967742
rs115926350	0.00967742
rs6502645	0.00967742
rs77495973	0.00967742
rs149794321	0.00967742
rs142171718	0.00967742
rs188140215	0.00967742
rs139090902	0.00967742
rs118016155	0.00967742
rs9911649	0.00967742
rs112001895	0.00967742
rs7215969	0.00925926
rs9909732	0.00819672
rs9893649	0.00645161
rs77388931	0.00645161
rs4925156	0.00645161
rs190686511	0.00645161
rs141168150	0.00645161
rs115765720	0.00645161
rs145196416	0.00645161
rs148822685	0.00645161
rs115214429	0.00645161
rs190928725	0.00645161
rs150904423	0.00645161
rs144241038	0.00645161
rs9916721	0.00645161
rs116187341	0.00645161
rs117264585	0.00645161
rs150447815	0.00645161
rs139844084	0.00645161
rs28650333	0.00645161
rs9900996	0.00645161
rs9907938	0.00645161
rs9904235	0.00645161
rs4925161	0.00645161
rs146282108	0.00645161
rs141607274	0.00645161
rs8071001	0.00645161
rs116967012	0.00645161
rs188001608	0.00645161
rs147366547	0.00645161
rs142675820	0.00645161
rs118000694	0.00645161
rs140038210	0.00645161
rs142274787	0.00645161
rs139315230	0.00645161
rs149712210	0.00645161
rs9905161	0.00645161
rs139657638	0.00645161
rs145242027	0.00645161
rs113867137	0.00645161
rs4925168	0.00645161
rs190060732	0.00645161
rs72086371	0.00645161
rs188945957	0.00645161
rs150121253	0.00645161
rs147542300	0.00645161
rs9903847	0.00561798
rs8075915	0.00561798
rs17805992	0.00558659
rs4925158	0.00555556
rs9905503	0.00555556
rs9891934	0.00555556
rs4925164	0.00555556
rs9890722	0.00555556
rs4925165	0.00555556
rs3794770	0.00555556
rs8072977	0.00546448
rs8078015	0.00546448
rs1001303	0.00546448
rs28671051	0.00546448
rs9911412	0.00546448
rs28684992	0.00546448
rs75666394	0.00322581
rs75070841	0.00322581
rs74581378	0.00322581
rs9909757	0.00322581
rs148876242	0.00322581
rs186039332	0.00322581
rs192194143	0.00322581
rs78381501	0.00322581
rs182895466	0.00322581
rs9903235	0.00322581
rs148506123	0.00322581
rs112067829	0.00322581
rs147447113	0.00322581
rs139812075	0.00322581
rs183713152	0.00322581
rs187847922	0.00322581
rs149522834	0.00322581
rs187043081	0.00322581
rs188783995	0.00322581
rs182685987	0.00322581
rs184526259	0.00322581
rs181267646	0.00322581
rs182547864	0.00322581
rs186875931	0.00322581
rs9893254	0.00322581
rs181516085	0.00322581
rs199676936	0.00322581
rs75653799	0.00322581
rs147018008	0.00322581
rs143037745	0.00322581
rs190976163	0.00322581
rs183488402	0.00322581
rs7225806	0.00322581
rs186856310	0.00322581
rs9941377	0.00322581
rs139634599	0.00322581
rs9913916	0.00322581
rs144062868	0.00322581
rs112078868	0.00322581
rs117521287	0.00322581
rs201835427	0.00322581
rs146402008	0.00322581
rs188724985	0.00322581
rs182289715	0.00322581
rs16961058	0.00277778
rs16961060	0.00277778
rs9894616	0.00277778
rs9897239	0.00277778
rs16961112	0.00277778
rs8074858	0.00277778
rs9903762	0.00273224
rs9898548	0.00273224
rs9894005	0.00273224

## Sheet: TOP3B
Polymorphic_Variants	MAF	Variants_MAF≥5%	Tagging_Variants_ForAssociationTesting	p-value_training-set	p-value_test-set
rs5756306	0.491803	rs5756306	rs5756306	0.646443
rs2266979	0.490323	rs2266979	rs2266979	0.358198
rs239918	0.464516	rs239918
rs239917	0.459016	rs239917
rs5756323	0.459016	rs5756323
rs201218821	0.454839	rs201218821
rs3054504	0.454839	rs3054504
rs238783	0.451613	rs238783	rs238783	0.184678
rs239927	0.415301	rs239927	rs239927	0.601899
rs200760051	0.390323	rs200760051	rs200760051	0.324647
rs11273907	0.264516	rs11273907	rs11273907	0.0510629
rs5756324	0.261111	rs5756324	rs5756324	0.0513821
rs239916	0.219355	rs239916	rs239916	0.17903
rs239919	0.219355	rs239919
rs239920	0.219355	rs239920
rs413815	0.219355	rs413815
rs59248941	0.216129	rs59248941
rs412050	0.213115	rs412050
rs34239349	0.212903	rs34239349
rs56138298	0.212903	rs56138298
rs239915	0.211111	rs239915
rs239914	0.210674	rs239914
rs2283797	0.210383	rs2283797	rs2283797	0.0439376	0.312
rs75599828	0.209677	rs75599828
rs238782	0.190323	rs238782
rs238781	0.187097	rs238781
rs56226933	0.183871	rs56226933
rs17821818	0.144444	rs17821818	rs17821818	0.635823
rs76341067	0.141935	rs76341067	rs76341067	0.0946488
rs9610794	0.141935	rs9610794	rs9610794	0.0127689	0.074
rs5756312	0.136872	rs5756312
rs11705283	0.131148	rs11705283
rs11089841	0.129032	rs11089841
rs17759934	0.129032	rs17759934
rs2266972	0.129032	rs2266972
rs2266973	0.129032	rs2266973
rs4638895	0.129032	rs4638895
rs56406117	0.129032	rs56406117
rs62234971	0.129032	rs62234971
rs62234972	0.129032	rs62234972
rs71778650	0.129032	rs71778650
rs745139	0.129032	rs745139
rs762474	0.129032	rs762474
rs867116	0.129032	rs867116
rs867117	0.129032	rs867117
rs867118	0.129032	rs867118
rs9607460	0.129032	rs9607460
rs9607467	0.129032	rs9607467
rs9610704	0.129032	rs9610704
rs9610731	0.129032	rs9610731
rs9610769	0.129032	rs9610769
rs9610796	0.129032	rs9610796
rs9610728	0.120879	rs9610728
rs743526	0.119444	rs743526
rs9607461	0.119444	rs9607461
rs9610773	0.119444	rs9610773
rs10427625	0.118644	rs10427625
rs9607473	0.117486	rs9607473
rs2266977	0.114754	rs2266977
rs2266978	0.114754	rs2266978
rs2266980	0.114754	rs2266980
rs732466	0.114754	rs732466
rs743525	0.114754	rs743525
rs9607474	0.114754	rs9607474
rs9610729	0.114754	rs9610729
rs9610750	0.114754	rs9610750
rs17759988	0.105714	rs17759988
rs875344	0.104396	rs875344
rs199819867	0.103226	rs199819867
rs71318740	0.103226	rs71318740	rs71318740	0.478972
rs113395210	0.1	rs113395210
rs75104161	0.1	rs75104161	rs75104161	0.0469172	0.993
rs79766255	0.1	rs79766255
rs146025129	0.0967742	rs146025129
rs2266976	0.0967742	rs2266976
rs76164403	0.0967742	rs76164403
rs17760000	0.0956284	rs17760000
rs111611437	0.0935484	rs111611437
rs9607481	0.0935484	rs9607481	rs9607481	0.148969
rs9607483	0.0935484	rs9607483
rs9607484	0.0935484	rs9607484
rs9610811	0.0935484	rs9610811
rs9607482	0.0861111	rs9607482
rs142175194	0.0645161	rs142175194
rs75107318	0.0645161	rs75107318	rs75107318	0.706675
rs112587048	0.0612903	rs112587048	rs112587048	0.875481
rs77086209	0.0580645	rs77086209	rs77086209	0.224361
rs9610730	0.0555556	rs9610730
rs5995334	0.0548387	rs5995334
rs915898	0.0548387	rs915898	rs915898	0.178024
rs139565922	0.0516129	rs139565922
rs73149981	0.0516129	rs73149981	rs73149981	0.150111
rs202068764	0.0451613
rs201405561	0.0451613
rs34555250	0.0451613
rs9610702	0.0451613
rs76244782	0.0419355
rs71316703	0.0419355
rs9610720	0.0419355
rs34122363	0.0419355
rs71318741	0.0419355
rs5750281	0.0419355
rs75195025	0.0419355
rs5750302	0.0419355
rs79476212	0.0419355
rs11703452	0.0419355
rs11703481	0.0419355
rs5750301	0.0388889
rs112246353	0.0387097
rs5756253	0.0367232
rs2266974	0.0363128
rs5750275	0.0361111
rs11703249	0.0355191
rs5756326	0.0355191
rs149677276	0.0354839
rs78925128	0.0322581
rs117528713	0.0258065
rs41280023	0.0258065
rs143285233	0.0193548
rs75602167	0.0193548
rs77937756	0.0193548
rs187576920	0.0129032
rs74573604	0.00967742
rs146586220	0.00967742
rs187787170	0.00967742
rs190067501	0.00967742
rs141488057	0.00967742
rs199854100	0.00645161
rs192483285	0.00645161
rs73388154	0.00645161
rs190342260	0.00645161
rs151009963	0.00645161
rs140885509	0.00645161
rs141580036	0.00645161
rs238779	0.00645161
rs140659203	0.00645161
rs112854272	0.00645161
rs238780	0.00555556
rs191164907	0.00322581
rs150464856	0.00322581
rs146023535	0.00322581
rs201443085	0.00322581
rs182603899	0.00322581
rs143630081	0.00322581
rs144425288	0.00322581
rs146766833	0.00322581
rs190290067	0.00322581
rs201223429	0.00322581
rs187893096	0.00322581
rs145530716	0.00322581
rs41283235	0.00322581
rs144362173	0.00322581
rs199825257	0.00322581
rs190317076	0.00322581
rs186911236	0.00322581
rs144223855	0.00322581
rs139829947	0.00322581
rs118075077	0.00322581
rs75758641	0.00322581
rs146061581	0.00322581
rs142359826	0.00322581
